# Supplementary material for: Low sphingosine-1-phosphate plasma levels are predictive for increased mortality in patients with liver cirrhosis
Source: PLoS One. 2017 Mar 23;12(3):e0174424. doi: 10.1371/journal.pone.0174424 (PMC5363961; doi:10.1371/journal.pone.0174424)
Supplement: S1 File — (XLSX) [file pone.0174424.s001.xlsx]

## Sheet: S1P
No.	Died (1=yes)	LTx (1=yes)	Follow-up.d	Follow-up.m	1Y_died	1Y_LTx/censored	3M_died	3M_LTx/censored	PatSex	PatAge	ALAT_S	ALB_S	ASAT_S	B-HGB_E	B-PLT_E	BILI_S	CA_S	CHE_S	CHOL_S	CRE_S	GGT_S	INR_C	LDLC_S	HDLC_S	MELD_ber	Sphingosin-1-Phosphat, ng/ml	Sphinganin-1-Phosphat, ng/ml	Sphingosin, ng/ml
1	1	0	177	5.81918	1	0	0	0	W	22855	0.24	31.1	0.45	5.4	76	32.1	2.13	21.1	2.86	129	0.41	1.5	1.08	1.17	16.9687	76.4	22.4222	6.06111
2	1	0	188	6.18082	1	0	0	0	W	19916	0.21	37.6	0.61	7.3	116	16.4	2.27	44.2	3.16	63	0.65	1.2	2.1	0.97	8.472	175.222	44.3889	6.58
3	1	0	91	2.99178	1	0	1	0	W	20509	0.81	33.2	1.59	6.8	99	141.8	2.27	15.9	2.06	81	0.64	2.2	1.21	0.67	23.2567	99	49.5556	7.77
4	0	0	521	17.1288	0	0	0	0	W	12908	1.18	42.7	1.27	5.8	41	346.6	2.27			59	0.91	3.4			31.5107	82.7667	23.4556	8.72111
5	1	0	170	5.58904	1	0	0	0	M	19447						19.1				123		1.5			14.5504	110.678	31.1778	4.63222
6	0	0	375	12.3288	0	0	0	0	W	22505	0.58	42.1	1.11	8.5	96	18	2.34	112.8	5.77	61	3.32	1	2.55	2.88	6.62389	252.222	57.6222	9.59222
7	0	0	375	12.3288	0	0	0	0	W	24342	0.56	30.9	0.97	5.8	55	40.2	2.16	47.8	3.16	84	0.4	1.4	1.75	1.42	13.4296	102.133	33.1444	3.89556
8	0	0	375	12.3288	0	0	0	0	M	7438	3.2	47	1.5	8.9	192	198.5		117.8	2.54	72	3.44	1.1	1.45	1.28	16.7649	168.556	30.6111	4.05889
9	0	0	374	12.2959	0	0	0	0	W	16752	0.44	37.1	0.73	8.3	235	16.5	2.28	96.3	4.22	56	2.28	1.3	3	1.2	9.36848	202.333	42.3111	6.49222
10	1	0	188	6.18082	1	0	0	0	M	19210	0.66	23.9	1.92	5.3	66	85.9	1.92	35	2.19	88	1.46	2.8	1.55	0.2	24.0631	70.1	17.9667	4.69556
11	0	0	374	12.2959	0	0	0	0	M	18543	0.43	39.8	0.56	9.1	138	15.3	2.34	123.4	4.54	68	1.14	1	2.81	1.73	6.43	147.778	32.0333	4.68556
12	0	0	373	12.263	0	0	0	0	M	21138	0.39	32.5	0.84	8.2	87	20.9	2.33	95.3	4.96	58	1.42	1.3	3.96	0.55	10.127	184.222	32.1444	6.33222
13	0	0	373	12.263	0	0	0	0	M	23605	0.38	45.9	0.53	8.7	101	21	2.29	142	4.53	95	1.07	1.1	3.52	0.87	8.96314	176.333	38.6111	8.46111
14	0	0	373	12.263	0	0	0	0	M	26902	0.2	37.6	0.4	6.6	102	18.5	2.43	74.6	3.79	114	1.25	1.1	2.17	1.45	10.2288	133.444	28.1111	3.69
15	1	0	28	0.920548	1	0	1	0	M	21083				5.4	68	51.8	2.03			329		1.5			28.4275	82.7333	12.5444	3.80889
16	1	0	46	1.51233	1	0	1	0	M	22866	0.16	34.7	0.72	5.7	52	89.7	2.01			107	0.44	1.9			21.7112	65.2111	15.9889	3.36556
17	0	0	372	12.2301	0	0	0	0	M	26907	0.38	32.3	0.74	8.4	112	16	2.1	57.8	4.57	79	1.4	1.1	2.73	1.62	7.49747	240.222	47.8333	10.5767
18	0	1	26	0.854795	0	1	0	1	W	23632		26.5		5	38	300.8	2.02			313		2.5			39.6308	41.8889	9.59222	7.22333
19	0	0	372	12.2301	0	0	0	0	W	21749	0.22	33.2	0.56	6.8	230	23.3	2.26	74.4	6.46	131	1.01	1.1	5.15	1.31	12.431	165.667	33.5778	7.73889
20	0	0	372	12.2301	0	0	0	0	M	17689	0.67	27.5	0.86	6.7	65	25.4	1.96	60.6	3.9	65	1.54	1.4	2.27	1.3	11.6941	107.289	27.2556	8.65556
21	0	0	372	12.2301	0	0	0	0	M	17047	4	33.8	4.84	9.2	36	41	2.25	32.3	2.72	80	1.5	1.2	1.05	0.7	11.7776	98.0444	20.3	6.67111
22	1	0	14	0.460274	1	0	1	0	W	23828	0.47	41.2	0.71	5.6	35	168.9				44	0.23	2.7			26.2115	46	12.6222	8.69333
23	1	0	18	0.591781	1	0	1	0	M	21692	0.86		1.27	5.4	83	36	2.12			71	2.67	1.9			16.4327	38.8222	7.42111	3.33778
24	0	0	367	12.0658	0	0	0	0	M	25473	0.28	36.8	0.54	8.9	61	30.3	2.26	64.7	3.89	72	1.8	1.2	2.14	1.74	10.6344	97.6444	21.6889	3.07333
25	0	0	367	12.0658	0	0	0	0	M	20260	0.48	32.3	0.91	8.8	120	69.9	2.11	61.1	4.76	41	3.08	1.4	2.88	1.9	15.5207	118.889	27.5667	8.94778
26	0	0	367	12.0658	0	0	0	0	M	25883	0.45	25.1	1.17	5.9	57	40.5	2.05	20	4.26	90	2.27	1.5	3.22	0.95	14.4021	78.2222	18.9222	5.38889
27	0	0	365	12	0	0	0	0	M	23373	0.25	37.4	0.58	7.4	229	25.8	2.3	79.2	4.28	61	1.67	1.1	2.67	1.52	9.05217	197.222	45.8	8.80556
28	0	0	365	12	0	0	0	0	W	21982	0.36	33.7	0.88	8.9	132	33.6	2.55	106.2	9.24	64	1.64	1.1	7.41	1.71	10.0507	183.556	30.4778	7.74556
29	0	0	365	12	0	0	0	0	M	19582	0.46	38.4	0.9	7.8	81	16.5	2.28	62	4.5	67	1	1.2	2.19	2.35	8.472	139	34.7556	7.78333
30	0	1	103	3.3863	0	1	0	0	M	23595	0.65	39	0.68	5.8	142	9.8	2.31	65.9	3.93	77	2.86	1.1	2.21	1.78	7.49747	144	35.3889	5.88333
31	0	1	72	2.36712	0	1	0	1	W	17808	<0.08	43.5	0.22	5.6	379	10.8	2.47	75.3	3.84	100	1.5	1.2	2.81	0.84	9.65197	97.4222	17.3889	2.78667
32	0	0	540	17.7534	0	0	0	0	W	17741	0.13	47.1	0.38	8.1	162	6.5	2.36	110.2	3.7	48	0.6	1.1	1.94	1.71	7.49747	120.444	37.2444	3.59889
33	1	0	29	0.953425	1	0	1	0	M	21597	0.61	31.8	0.87	4.8	189	99.5	2.21	23	3.34	68	1.99	2.1	1.8	1.39	21.3966	117.444	34.1556	5.38444
34	0	0	268	8.81096	0	1	0	0	M	22886	0.58	28.9	0.81	7.8	69	35.2	2.15	51.8	3.6	132	0.91	1.7	2.13	0.72	18.939	96.3778	21.9556	4.69333
35	1	0	413	13.5781	0	0	0	0	W	24382	0.5	31.6	0.79	7.8	117	84.4	2.28	52.6	7.59	78	1.74	1.5	5.56	1.9	17.0059	120.333	41.0667	8.50333
36	0	0	538	17.6877	0	0	0	0	M	16216	1.76	34.2	1.95	7.2	31	66.4		54.8		108	1.93	1.2			15.5165	146.222	45.7889	5.97889
37	0	0	538	17.6877	0	0	0	0	M	16584	2.04	45.3	1.39	8.8	137	27.8	2.48	83.3	6.15	88	21.51	1	4.12	1.54	8.26692	243.111	50.3778	6.85222
38	0	0	538	17.6877	0	0	0	0	M	24183	0.39	36.6	0.65	5.8	41	27.4	2.22	53.6	3.95	100	4.13	1.2	2.31	1.33	11.4341	152.444	35.2222	3.79222
39	0	0	365	12	0	0	0	0	W	21463	0.21	43.4	0.5	7.3	207	8	2.26	112.8	4.98	52	0.16	1	3.4	1.64	6.43	173.333	41.4	18.2556
40	0	0	538	17.6877	0	0	0	0	M	18708	0.39	33.5	0.79	6.9	140	43.6	2.23	43.4	2.97	95	0.85	1.5	2.26	0.55	15.1983	138.778	32.1444	6.80778
41	0	0	538	17.6877	0	0	0	0	M	20321	1.08	32.1	2.36	6.4	81	29		58.5		83	2.58	1.5			12.9679	87.1778	23.1667	4.36333
42	0	0	537	17.6548	0	0	0	0	M	21982	1.07	29.9	1.42	7.5	87	34	2.08	45.9	4.46	60	0.94	1.5	2.14	1.87	13.5691	110.022	29.6444	6.86778
43	1	0	279	9.1726	1	0	0	0	W	16985	1.07	21.9	1.8	6.2	146	30.7	2.12	32.9	3.05	63	7.98	1.4	1.26	0.98	12.4105	91.1889	23.7111	6.22111
44	0	0	533	17.5233	0	0	0	0	M	20675	0.63	43.6	0.68	9.5	154	7.3	2.51	146.1	3.6	77	2.52	1	2.26	1.17	6.43	108.811	20.3667	4.21667
45	0	0	533	17.5233	0	0	0	0	W	23544	0.53	36.4	0.67	5.8	32	28	2.3	67.3	2.86	80	0.42	1.2	1.57	1.21	10.336	66.0333	12.2333	1.74667
46	0	0	531	17.4575	0	0	0	0	W	23938	0.16	42.1	0.47	7.2	341	15.7	2.56	91.7	4.95	110	0.66	1.2	3.22	1.28	10.5641	214.222	65.9222	11.4778
47	0	0	531	17.4575	0	0	0	0	W	20141	0.77	37.9	1.11	7.2	141	32				123	2.17	1.2			14.0019	180.333	52.4667	8.02111
48	0	0	531	17.4575	0	0	0	0	M	17772	2.11	32.3	1.87	7.1	160	25.8	2.13	51.3	3.71	93	0.35	1.4	1.17	2.27	12.2387	146.444	32.5889	7.04222
49	1	0	169	5.55616	1	0	0	0	M	21203	0.48	29.8	1.12	6.9	64	153.6	2.15	25.2	4.51	56	1.11	2.2	2.41	1.39	23.5589	66.4	18.0222	9.11667
50	0	1	207	6.80548	0	1	0	0	M	22195	0.2	30.3	0.88	7.4	96	47.4	2.19	29.7	2.69	144	1.89	1.3	1.92	0.48	17.892	87.5111	19.3444	6.48444
51	0	0	530	17.4247	0	0	0	0	W	25060	1.33	32.7	1.56	7	68	18	2.08	61.6	4.01	65	2.32	1.3	2.3	1.33	9.56237	241.444	52.0556	8.96444
52	1	0	269	8.84384	1	0	0	0	M	15582	0.31	34.2	0.72	6.4	90	33.8	2.2	45.7	3.38	64	0.59	1.2	2.16	1.16	11.0476	201.333	52.7111	7.53111
53	0	0	530	17.4247	0	0	0	0	M	20666	0.69	29.5	1.46	5.7	89	264.7	2.21	41.4	5.08	95	3.02	2.1	3.77	1.25	25.7842	138.667	47.7667	9.21667
54	0	0	530	17.4247	0	0	0	0	M	20773	0.18	37.5	0.67	7	129	19.2	2.23	61.3	3.35	67	1.45	1.3	1.82	1.23	9.80632	157.556	33.0889	4.33444
55	0	0	530	17.4247	0	0	0	0	M	15468	2.69	38.4	1.18	9	226	29.9	2.39	57.5	7.19	61	50.96	0.9	3.13	3.94	8.54219	232.667	52.0444	4.50222
56	0	0	530	17.4247	0	0	0	0	M	20779	0.67	34.1	1.3	9.8	91	71.2	2.51	68.3	7.27	101	2.41	1.1	2.04	0.67	14.1645	125	31.9333	7.86222
57	0	0	526	17.2932	0	0	0	0	M	21085				5.6	104	24	2.01			149		1.2			14.7496	94.7556	13.9667	2.57111
58	1	0	184	6.04932	1	0	0	0	M	24527	0.17	30.1	0.97	7.6	121	39.8	2.09	51.6	2.84	132	0.76	1.4	1.45	1.28	17.2287	128.556	30.8111	5.51667
59	0	1	121	3.97808	0	1	0	0	W	25480	0.43	24.1	0.81	7.8	siehe Kommentar	121	2.13	30.5	4.86	70	0.82	2	3.26	0.91	21.5896	132.283	53.6805	10.5621
60	0	0	365	12	0	0	0	0	M	22405	0.32	35.1	0.68	8.2	270	15.2		110.1	4.17	135	0.66	1.2	2.97	0.9	12.524	202.627	64.2574	7.81644
61	0	1	374	12.2959	0	0	0	0	M	22903	1.16	32.8	1.18	6.9	61	35.2		36.5		103	3.7	1.5			15.1631	122.46	49.8764	6.4146
62	0	0	524	17.2274	0	0	0	0	M	21691	0.86	37	1.03	9.2	siehe Kommentar	29.8	2.13	81.8		78	2.62	1.3			11.468	223.242	72.9888	14.3473
63	0	0	524	17.2274	0	0	0	0	M	15042	0.27	40.8	0.41	8.9	82	21.9	2.31	83.3	3.53	78	1.59	1.3	1.62	1.88	10.3037	244.631	69.5334	8.0293
64	0	0	524	17.2274	0	0	0	0	W	23845	0.7	38.4	0.82	6.7	112	46.6	2.43	76.3	9.45	55	0.71	1.3	5.76	3.03	13.158	278.023	113.905	7.32636
65	0	0	523	17.1945	0	0	0	0	M	19410				5.1	49	35.6	2.1			57		1.7			15.1448	115.619	34.0027	4.68209
66	0	0	523	17.1945	0	0	0	0	M	21092	0.45	41.8	0.46	8.4	208	8.8	2.35	118.8	5.55	77	0.6	1.1	3.8	1.3	7.49747	200.378	59.3623	3.49677
67	0	1	367	12.0658	0	0	0	0	M	17803	0.35	30	0.66	7.6	193	5.7	2.26	102.3	5.26	121	1.48	1	3.51	1.25	9.4342	205.97	66.4984	8.74078
68	0	0	522	17.1616	0	0	0	0	W	23434	0.63	36.6	1.34	6.4	74	17.5	2.28	61.2	5.47	110	5.98	1.3	3.77	1.22	11.548	229.601	62.9913	9.09517
69	0	0	518	17.0301	0	0	0	0	M	17151	0.35	45.8	0.48	10.3	178	20.9	2.48	144.4	5.42	94	1.1	1.2	3.78	1.08	9.81835	199.94	60.025	5.43367
70	0	1	368	12.0986	0	0	0	0	M	15076	0.85	31.7	1.08	8.4	59	112.2		53.8	5.23	75	0.57	2	3.32	1.73	21.3042	138.857	52.3676	7.78832
71	0	0	518	17.0301	0	0	0	0	W	21076	0.26	43.7	0.39	7.9	226	4.5	2.49	162.4	6.74	65	2.32	0.9	3.47	2.77	6.43	178.676	65.7984	3.49979
72	0	1	325	10.6849	0	1	0	0	M	22331	1.4	40.7	1.45	7.1	36	26.3	2.34	99.3	4.52	65	2.09	1.3	3.12	1.1	10.9957	95.7348	32.6535	3.50243
73	0	0	517	16.9973	0	0	0	0	W	17870	0.33	40.4	0.36	8.7	286	7	2.36	116.8	5.09	57	1.08	0.9	3.56	1.17	6.43	254.31	71.348	9.52807
74	1	0	519	17.063	0	0	0	0	W	22133	0.37	30.2	0.86	6.5	137	56.2	2.2	41.7	4.74	63	1	1.6	3.1	0.98	16.1916	162.201	44.2295	4.20521
75	0	0	517	16.9973	0	0	0	0	M	15974	0.43	47.4	0.59	9.3	213	45.2	2.46	117.2	3.9	108	9.86	1.4	2.5	1.24	15.7892	130.679	33.4917	2.61189
76	0	0	502	16.5041	0	0	0	0	M	22862	0.58		1.52	7.9	103	63.1	2.15			54		1.6			16.6294	89.6208	22.3435	5.79172
77	1	0	11	0.361644	1	0	1	0	W	21096	0.91	18.7	2.79	7.3	76	121	2.13	29.5		138	0.82	3.2			31.116	82.4269	18.6948	9.93855
78	0	0	498	16.3726	0	0	0	0	M	26586	0.31	42.3	0.42	8.7	178	8.6	2.43	101.6	3.41	78	1.16	1	1.72	1.42	6.43	117.785	33.3074	3.34252
79	0	0	497	16.3397	0	0	0	0	M	18265	0.49	25	1.08	7.4	119	111.4	2.09	38.8	4.44	76	0.89	1.7	3.64	0.49	19.4569	150.145	48.9186	19.3562
80	0	0	495	16.274	0	0	0	0	W	18672	0.22	39.5	0.54	8	155	30.4	2.39	73.1	3.66	55	1.18	1.2	1.85	1.94	10.6469	316.144	78.9584	13.2292
81	0	1	284	9.33699	0	1	0	0	W	25006	0.45	40.2	0.63	9.3	110	17.6	2.36	144.7	4.6	74	1.25	1.1	2.6	1.84	7.60642	223.058	90.6243	9.11522
82	0	0	495	16.274	0	0	0	0	M	17286	0.45	41	0.78	9.7	248	21.8	2.41	120.1	5.16	94	2.96	1.1	3.23	1.61	9.00319	286.311	80.47	8.47356
83	0	0	494	16.2411	0	0	0	0	M	16334	0.49	40.5	0.57	6.8	50	12	2.29	89.2	2.58	96	1.1	1.3	1.24	1.15	10.1578	98.1364	19.0564	4.91268
84	1	0	67	2.20274	1	0	1	0	W	19607	0.27	22.5	0.53	3.7	56	245	1.84			93	0.29	1.8			23.5617	58.7633	23.8277	4.79159
85	1	0	294	9.66575	1	0	0	0	M	22931	0.31	25.5	0.79	5.9	93	47.3		45.6	3.87	95	0.54	1.4	2.13	1.2	14.7335	108.619	33.4133	6.3557
86	1	0	154	5.06301	1	0	0	0	M	21410	0.68	35.6	1.67	7.6	82	45.2	2.35	75	4.97	64	3.58	1.6	2.84	1.44	15.3683	153.097	50.5652	7.59001
87	0	0	481	15.8137	0	0	0	0	M	13533	0.69	35.3	1.79	6.7	71	53.9	2.2	52.8	4	47	1.39	1.5	2.37	0.67	15.3108	189.148	50.712	8.28225
88	0	0	481	15.8137	0	0	0	0	M	22194	0.18	36.6	0.48	8.1	171	13.5	2.37	51.3	4.15	68	0.76	1.2	2.38	1.46	8.472	213.891	51.8671	5.26879
89	0	1	250	8.21918	0	1	0	0	M	21437	0.51	43.9	0.54	9.3	134	13.6	2.41	95.4	4.27	84	0.5	1.1	3.02	1.05	7.49747	115.073	29.6201	3.07127
90	0	1	12	0.394521	0	1	0	1	M	12270				4.8	26	336.3				123		4.3			37.1879	36.3978	11.3254	8.24025
91	0	1	23	0.756164	0	1	0	1	M	20596	0.2	39.8	0.41	7.9	110	8.5	2.37	72.3	4.93	98	1.18	1.1	3.27	1.19	8.4841	164.911	39.5392	5.12625
92	0	0	461	15.1562	0	0	0	0	W	15417	0.4	31.9	0.67	7.9	79	36.8	2.24	39	3.4	66	0.77	1.4	1.75	1.61	13.0956	124.135	28.7969	4.00423
93	0	0	461	15.1562	0	0	0	0	W	19223	0.39	39.2	0.5	6.4	187	14.9	2.22	83.4	6.63	64	1.27	1.3	4.78	1.76	9.36848	122.732	29.3524	3.66179
94	0	0	461	15.1562	0	0	0	0	M	22282	0.31	29.2	0.56	5	65	21.3	2.09	41.7	3.87	70	1.58	1.2	2.14	1.37	9.3022	117.779	37.3162	5.79321
95	1	0	44	1.44658	1	0	1	0	M	20839	3.79	27.4	1.75	9.7	54	227.1	2.08	28.2	7.24	67	3.09	1.6	4.52	0.27	21.4703	139.002	36.7751	11.7785
										21085						30.3				78		1.3			12.4105
										57.7276

## Sheet: Abbreviations
Appreviation	Explaination
No.	Number
Died (1=yes)	Overall mortality (1=yes/0=no)
LTx (1=yes)	Overall liver transplant
Follow-up.d	Follow-up (days)
Follow-up.m	Follow-up (month)
1Y_died	1 year mortality (1=yes/0=no)
1Y_LTx/censored	censored due to liver transplant 1 year (1=yes/0=no)
3M_died	3 month mortality (1=yes/0=no)
3M_LTx/censored	censored due to liver transplant 3 month (1=yes/0=no)
PatSex	patient sex (w = women; m=men)
PatAge	patient age in days
ALAT_S	Alanine aminotransferase [µkat/l]
ALB_S	Albumin [g/l]
ASAT_S	Aspartate aminotransferase [µkat/l]
B-HGB_E	Hemoglobin [mmol/l]
B-PLT_E	Platelet count [exp 9/l]
BILI_S	Bilirubin [µmol/l]
CHE_S	Cholinesterase [µkat/l]
CHOL_S	Total cholesterol [mmol/l]
CRE_S	Creatinine [µmol/l]
GGT_S	y-Glutamyltransferase [µkat/l]
INR_C	INR
LDLC_S	LDL-cholesterol [mmol/l]
HDLC_S	HDL-cholesterol [mmol/l]
MELD_ber	MELD score
Sphingosin-1-Phosphat, ng/ml
Sphinganin-1-Phosphat, ng/ml
Sphingosin, ng/ml
